# Supplementary material for: Association between Dietary Patterns and Metabolic Syndrome Risk Factors: A Cross-Sectional Study of Christian Orthodox Church Fasters and Non-Fasters in Greece
Source: Foods. 2023 Sep 19;12(18):3488. doi: 10.3390/foods12183488 (PMC10527694; doi:10.3390/foods12183488)
Supplement: Supplementary file 1 [file foods-12-03488-s001.zip]

Archive with 1 entries (1 files):
- foods-2622855-supplementary.pdf
